# Supplementary material for: A case report of acute Sheehan syndrome with a review of 29 existing reports from 1990 to 2024: is it still considered a rare disease?
Source: Front Surg. 2025 Sep 29;12:1561610. doi: 10.3389/fsurg.2025.1561610 (PMC12515800; doi:10.3389/fsurg.2025.1561610)
Supplement: Supplementary file 1 [file Table1.xlsx]

## Sheet: Sheet1
Supplemental Table 1. Detailed overview of reported cases of acute Sheehan syndrome from 1990 to 2024
Reference number	Case number	Year of report	First author	Origin	Age	Type of delivery	Amount of postpartum bleeding	Estimated blood loss	Intrapartum shock	Postpartum shock	Cause of shock	Cause of hemorrhage	First noted unusual symptoms	Time to symptom onset after delivery	Shock recovery at the onset of first symptoms	First diagnostic evidence raising suspicion of hormonal axis dysfunction	Can the initial diagnostic finding account for the first unusual symptom?	The first manifested symptom of pituitary dysfunction, regardless of confirmation1	Acute therapeutic hormonal replacement prior to discharge following delivery	Evidence of hypopituitarism based on endocrine testing	Final hormonal abnormalities confirmed by endocrine testing1	Normal pituitary function confirmed by endocrine testing (excluding neurohypophysis)1	Survived to discharge	Was hormone replacement discontinued during the observation period?	Brain imaging for Sheehan syndrome	Are the brain imaging results consistent with Sheehan's syndrome ?	Brain imaging findings of the pituitary gland	Was the posterior pituitary gland involved?	Remarks
7	1	1991	Chaim Putterman	Israel	27	vaginal	prominent	2000	no	yes	hemorrhagic	uterine atony	paresthesia, slurred speech, headace	7 days	yes	hyponatremia	yes	1	yes	yes	7	none	yes	not specified	CT	yes	The initial CT, presumed to have been performed before discharge, showed pituitary infarction, and the 6-month follow-up CT demonstrated an empty sella.	no	N/A
8	2	1994	Eric Boulanger	France	30	vaginal	prominent	not specified	not specified	not specified	N/A	uterine scar disjunction	asthenia and failure to lactate	10 days	yes	hyponatremia	no	6	yes	yes	1,3,4,6	not specified	yes	no	not performed	N/A	N/A	no	N/A
9	3	1995	Naftaly Zuker	South Africa	20	vaginal	prominent	1200	not specified	yes	hemorrhagic	uterine atony	coma	14 hrs	yes	hypoglycemia	yes	1	yes	yes	1,5	3, 4, 6	yes	no	CT	yes	Brain CT performed on the second day postpartum showed an empty sella, and a follow-up CT at 6 months showed mild recovery	no	N/A
10	4	1995	Gilles Lavalle	Canada	30	vaginal	prominent	not specified	no	yes	hemorrhagic	uterine inversion	seizure	6 hrs	yes	hyponatremia	yes	1	yes	yes	1,5	not specified	yes	yes	MRI	yes	MR imaging performed 6 days postpartum revealed an isointense, nonhemorrhagic mass extending into the suprasellar region, which resolved on follow-up imaging six weeks later, leaving a slightly atrophic pituitary gland, consistent with transient nonhemorrhagic necrosis in Sheehan syndrome.	no	N/A
11	5	1998	Sylvie Dejager	France	32	vaginal	routine	not specified	yes	no	epidural anesthesia	N/A	headache	5 hrs	yes	brain MR	yes	2	no	yes	1,2,4,5,6	not specified	yes	no	MRI	yes	MRI on postpartum day 6 revealed an 11-mm homogeneous mass with T1 hypointensity and T2 hyperintensity, showing no enhancement except for a thin peripheral rim; follow-up imaging at 20 days showed rapid shrinkage, progressing to an empty sella by 3 months.	yes	N/A
12	6	1998	Andrew K.S. Kan	Australia	32	cesarean	routine	500	no	no	N/A	not specified	thirst	1 day	N/A	hypernatremia	yes	2	yes	yes	2, 7	none	yes	no	CT	no	normal	yes	N/A
13	7	1999	KEDAR KALE	India	23	not specified	not specified	not specified	not specified	not specified	N/A	N/A	psychosis	15 days	not specified	hormone study	no	not specified	no	yes	1,3,4	not specified	yes	no	CT	not specified	N/A	no	The patient presented several months later, and a history-taking revealed that psychosis symptoms began 15 days after delivery. Based on the history, prolactin deficiency is presumed to be the first presentation of HPA axis disruption, but laboratory evidence was not provided. Acute treatment was not administered, and the results of brain imaging were not described. Psychosis improved after stero…
14	8	2001	Sarina Schrager	USA	39	cesarean	prominent	not specified	not specified	suspicious	hemorrhagic	uterine atony	nausea, vomiting, diarrhea, dizziness, fatigue	12 days	yes	hyponatremia	yes	1,3	no	yes	1,3,5	not specified	yes	no	not performed	N/A	N/A	no	After completing treatment for postpartum hemorrhage and being discharged, the patient developed symptoms suspicious of Sheehan's syndrome and was readmitted.
15	9	2001	Karin Lust	Australia	32	vaginal	prominent	3200	no	yes	hemorrhagic	uterine atony	headache	1 day	yes	hyponatremia	no	1	yes	yes	1,3,6	not specified	yes	no	MRI	yes	MRI on postpartum day 5 revealed an enlarged pituitary gland with peripheral enhancement and no central enhancement, consistent with acute pituitary necrosis; follow-up MRI at 4 months showed an empty sella indicating pituitary atrophy.	no	The headache is likely attributable to the enlarged pituitary observed on the initial MRI
16	10	2002	Hsiann-Yih Wang	Taiwan	32	cesarean	prominent	not specified	no	yes	hemorrhagic	bleeding of uterine arteris	persistent polyuria despite worsening azotemia	7 days	yes	hypoosmolar urine	yes	2	yes	yes	1, 2, 3, 4,	not specified	yes	no	not performed	N/A	N/A	yes	The patient, who initially presented with anuria due to hemorrhagic shock, developed polyuria and azotemia, which led to the diagnosis of central DI and other pituitary dysfunctions. The authors speculated that both anterior and posterior pituitary dysfunction might have resulted from pituitary stalk damage, as evidenced by hyperprolactinemia.
17	11	2002	T. J. Bunch	USA	23	cesarean	prominent	not specified	no	yes	hemorrhagic	uterine atony	fatigue	6 days	yes	hyponatremia	yes	1	yes	yes	7	none	yes	no	CT, MRI	yes	Brain MRI, performed six days postpartum, showed an enlarged pituitary gland with abnormal signal intensity on T1-weighted precontrast images and peripheral enhancement on postcontrast images, consistent with ischemia or infarction.	no	N/A
18	12	2004	W. Munz	Germany	33	cesarean	prominent	not specified	no	yes	hemorrhagic	uterine atony	Decreased mentality	6 days	yes	hyponatremia	yes	1	no	yes	1,3,4,6	not specified	yes	yes	MRI	no	Brain MRI on postpartum day 6 showed no signs of infarction or adenoma of the pituitary gland.	no	This paper reports a case of transient postpartum hypopituitarism. The patient experienced a full recovery of endocrine function one year after symptom onset and hormone replacement therapy.
19	13	2005	Shu-Yi Wang	Taiwan	33	cesarean	prominent	not specified	no	yes	hemorrhagic	not specified	Respiratory distress	19 days	yes	hormone study	no	1,3	yes	yes	7	none	yes	no	MRI	yes	Brain MRI performed on postpartum day 32 revealed a flattened pituitary gland with cerebrospinal fluid loculation within the sella turcica, consistent with an empty sella. T2-weighted imaging showed high signal intensity, and no tumors or abnormal contrast enhancement were observed, supporting the diagnosis of Sheehan’s syndrome with panhypopituitarism.	no	Hormonal studies conducted during the evaluation of congestive heart failure incidentally raised suspicion of Sheehan’s syndrome, which was subsequently confirmed through further testing. It is likely that certain clinical signs were present earlier, but they may have been missed due to the profound nature of the shock
20	14	2008	J. Kaplun	USA	29	not specified	prominent	not specified	suspicious	no	hemorrhagic	retained placenta	fever, headache, failure to lactate	17 days	yes	hormone study	yes	7	no	yes	7	none	yes	not specified	MRI	yes	MRI findings demonstrate the progression from pituitary ischemia and swelling to atrophy and an empty sella, characteristic of Sheehan’s syndrome.	no	The patient experienced severe hemorrhage followed by an immediate headache but was discharged on the first postpartum day. Symptoms worsened, and she returned to the hospital on day 17.
	15				21	vaginal	prominent	not specified	yes	no	hemorrhagic	perineal laceration	fever, headache	2 days	yes	hyponatremia	no	7	yes	yes	7	none	yes	not specified	MRI	yes		no	N/A
21	16	2009	Salvatore Anfuso	Italy	35	vaginal	prominent	500	no	suspicious	hemorrhagic	uterine atony	asthenia	8 days	yes	hyponatremia	yes	7	no	yes	7	none	yes	no	MRI	yes	MRI showed abnormal lack of enhancement in the adenohypophysis initially, and follow-up imaging confirmed atrophy due to vascular necrosis, while the neurohypophysis and pituitary stalk remained normal.	no	N/A
22	17	2011	Saumya Kumar	USA	36	vaginal	prominent	not specified	no	yes	hemorrhagic	uterine atony	polyuria	4 days	yes	hypernatremia	yes	2	yes	yes	1,2,4	not specified	yes	no	MRI	no	No evidence of ischemia, necrosis, hemorrhage, or abnormal signal within the pituitary gland.	yes	Underlying history of primary hypothyroidism.
23	18	2012	Sheikh Shoib	India	31	not specified	prominent	not specified	not specified	not specified	N/A	not specified	psychosis	16 days	yes	hormone study	no	not specified	yes	yes	1,3,4	not specified	yes	no	not performed	N/A	N/A	no	The psychosis did not improve with antipsychotic drugs but showed improvement with hormone replacement therapy
24	19	2012	Raquel Robalo	Portugal	45	vaginal	prominent	35-40 % of total blood volume	no	yes	hemorrhagic	retained placenta	polyuria	15 days	yes	24-hour urinalysis	yes	2	yes	yes	2,7	none	yes	no	MRI	yes	Brain MRI was performed a few days postpartum and showed a normal anterior pituitary with an ectopic posterior pituitary in the infundibular region, without abnormalities in the sella.	yes	N/A
25	20	2014	Sho Sasaki	Japan	37	vaginal	prominent	not specified	yes	yes	hemorrhagic	retained placenta	failure to lactate	4 days	not specified	hyponatremia	no	6	yes	yes	7	none	yes	no	MRI	yes	The brain MRI at postpartum day 10 showed anterior pituitary swelling with a hook-shaped enhancement, indicating ischemic infarction, while follow-up MR at 1 month revealed resolution of swelling, and at 5 months, marked atrophy with empty sella was observed.	no	N/A
26	21	2014	B. Hale	USA	31	vaginal	prominent	1500	no	no	hemorrhagic	uterine atony	headache	3 hrs	yes	hyponatremia	no	6	no	yes	2,7	none	yes	no	MRI	yes	The brain MRI on postpartum day six revealed an enlarged pituitary gland with peripheral enhancement and a non-enhancing central area, consistent with pituitary infarction in Sheehan’s syndrome.	yes	Despite the absence of shock and only moderate bleeding, both the anterior and posterior pituitary were damaged.
27	22	2015	Raluca Maria Furnicaa	Belgium	28	cesarean	prominent	not specified	no	yes	hemorrhagic	not specified	asthenia, failure to lactate	2 days	yes	hyponatremia	yes	6	yes	yes	3,4,5,6	1	yes	no	MRI	yes	Brain MRI performed 10 days postpartum showed an enlarged anterior pituitary with peripheral enhancement; follow-up at 3 months revealed pituitary atrophy with a partially empty sella.	no	N/A
6	23	2017	Shinya Matsuzaki	Japan	27	vaginal	prominent	5000	no	yes	hemorrhagic	uterine atony	seizure	8 days	yes	hyponatremia	yes	not specified	yes	yes	7	none	yes	no	MRI	no	The initial MRI performed on postpartum day 15 showed a normal pituitary gland, while a follow-up MRI at 6 months postpartum revealed marked atrophy of the pituitary gland, consistent with empty sella​	no	N/A
28	24	2018	Aadil Rahim	Australia	27	cesarean	prominent	not specified	not specified	not specified	N/A	not specified	headache	2 days	yes	brain MR	yes	not specified	not specified	not specified	not specified	not specified	not specified	not specified	MRI	yes	MRI on day 5 showed a heterogeneous T2 signal and peripheral rim enhancement in the enlarged pituitary, indicating acute pituitary infarction	not specified	This study focuses on imaging findings rather than the patient's clinical course
29	25	2018	Martin Windpessl	Austria	31	cesarean	prominent	not specified	suspicious	no	hemorrhagic	not specified	headache	1 day	yes	hyponatremia	no	1	yes	yes	1,3,6	not specified	yes	no	MRI	yes	Brain MRI at 1 month postpartum showed bilateral wedge-shaped hypoenhancing areas in the adenohypophysis, consistent with pituitary infarction.	no	N/A
30	26	2021	Gregor Leonhard Olmes	Germany	28	vaginal	prominent	2500	no	yes	hemorrhagic	atonic bleeding and retained placenta	polyuria	2 days	yes	hypernatremia	yes	2	yes	yes	1,2,3,4	not specified	yes	no	MRI	yes	The brain MRI examination performed on the third day after birth revealed mild ischemic infarction of the pituitary gland compatible with Sheehan’s syndrome with central diabetes insipidus	yes	Hyperprolactinemia, an atypical finding in Sheehan’s syndrome, may result from severe hemorrhage-induced pituitary damage, oxytocin administration, or lactotroph recovery processes.
31	27	2022	Maria M. Pineyro	Uruguay	34	vaginal	prominent	not specified	no	no	N/A	not specified	headache	7 days	yes	hyponatremia	yes	1	no	yes	1,5,6	3,4	yes	no	MRI	yes	MRI on postpartum day 7 showed an enlarged pituitary with peripheral enhancement and poor central enhancement, while follow-up at 7 months showed a reduced size with peripheral enhancement, consistent with Sheehan’s syndrome.	no	N/A
32	28	2023	Shota Ishikawa	Japan	32	cesarean	prominent	6235	no	yes	hemorrhagic	placenta acreta	Fatigue, headache	9 days	not specified	hyponatremia	yes	1	yes	yes	1,5,6	3	yes	no	MRI	no	Brain MRI on postpartum day 9 showed no abnormalities.	no	N/A
	29				31	vaginal	prominent	12783	not specified	yes	hemorrhagic	uterine rupture	Fatigue, vomitting, impaired consciousness	8 days	not specified	hyponatremia	yes	1	yes	yes	1,3,6	not specified	yes	no	MRI	yes	Brain MRI on postpartum day 8 revealed ischemic changes in the pituitary gland, consistent with Sheehan’s syndrome.	no
	30				39	cesarean	prominent	6796	yes	yes	hemorrhagic	placenta acreta	Fatigue, general malaise	9 days	not specified	hyponatremia	yes	1	yes	yes	1,3,6	not specified	yes	no	MRI	yes	Brain MRI on postpartum day 9 demonstrated pituitary infarction, confirming Sheehan’s syndrome.	no
33	31	2024	Emilie Occhiali	France	37	cesarean	prominent	4000	yes	yes	hemorrhagic	uterine hypotonia	psychosis	8 days	yes	hypernatremia	no	2	yes	not specified	not specified	not specified	yes	no	MRI	yes	Brain MRI, performed on ICU day 8 after the onset of neuropsychiatric symptoms, revealed pituitary apoplexy with a contrast defect in the central pituitary gland, optic chiasm edema, and cortical ischemic lesions, consistent with Sheehan’s syndrome.	suspicious	This paper did not provide specific hormone test results but suggested the presence of central diabetes inspidus.
34	32	2024	Wataru Saito	Japan	37	cesarean	prominent	3000	yes	yes	hemorrhagic	vulvar hematoma	anorexia	28 days	yes	hyponatremia	yes	1	no	yes	1, 3, 5, 6	4	yes	no	MRI	yes	Initial MRI on day 28 postpartum confirmed pituitary apoplexy, and follow-up MRI on day 105 postpartum demonstrated pituitary atrophy, consistent with Sheehan syndrome progression.	no	N/A
present study	33		Chulhyo Jeon	Korea, Republic of	32	cesarean	prominent	20000	yes	yes	hemorrhagic	uterine atony	fever, delirium	9 days	yes	brain MR	yes	1	yes	yes	4,5,6	3	yes	yes	MRI	yes	Brain MRI performed on postpartum day 9 revealed hemorrhagic necrosis of the pituitary gland, and brain MRI on postpartum day 933 still demonstrated partial empty sella.	no
1Each number corresponds to a specific dysfunction as listed below: 1: Corticotroph; 2: Posterior pituitary; 3: Thyrotroph; 4: Gonadotroph; 5: Somatotroph; 6: Lactotroph; 7: Panhypopituitarism.
CT, computed tomotraphy; HPA, hypothalamic-pituitary-adrenal; MRI, magnetic resonance imaging
